# Supplementary material for: Ground air pollutants explanation based on multiple visibility graph of complex network by temporal community division
Source: PLoS One. 2024 Mar 7;19(3):e0291460. doi: 10.1371/journal.pone.0291460 (PMC10919876; doi:10.1371/journal.pone.0291460)
Supplement: S1 Data — (ZIP) [file pone.0291460.s001.zip]

Archive with 4 entries (4 files):
- data/2016-01.xlsx
- data/2016-04.xlsx
- data/2016-07.xlsx
- data/2016-10.xlsx
