# Supplementary material for: Ground air pollutants explanation based on multiple visibility graph of complex network by temporal community division
Source: PLoS One. 2024 Mar 7;19(3):e0291460. doi: 10.1371/journal.pone.0291460 (PMC10919876; doi:10.1371/journal.pone.0291460)
Supplement: S1 Data — (ZIP) [file pone.0291460.s001.zip › data/2016-01.xlsx]

## Sheet: Sheet2
PM2.5	So2	O3
171	62	6
331	62	3
96	34	12
106	36	12
33	25	25
48	33	19
23	18	30
31	22	26
177	84	9
126	50	18
26	24	25
25	22	30
78	43	15
104	64	10
180	82	5
85	26	15
60	27	23
26	14	36
36	31	20
61	71	8
53	25	9
27	17	37
10	9	45
17	14	36
45	28	26
42	25	25
80	65	12
90	52	8
21	19	30
37	27	11
38	18	33
