# Supplementary material for: Ground air pollutants explanation based on multiple visibility graph of complex network by temporal community division
Source: PLoS One. 2024 Mar 7;19(3):e0291460. doi: 10.1371/journal.pone.0291460 (PMC10919876; doi:10.1371/journal.pone.0291460)
Supplement: S1 Data — (ZIP) [file pone.0291460.s001.zip › data/2016-04.xlsx]

## Sheet: Sheet1
PM2.5	So2	O3
48	16	76
17	13	68
30	23	56
67	26	76
100	34	76
119	33	69
75	19	49
27	12	76
79	25	60
35	19	67
34	17	56
99	22	29
223	29	50
41	13	57
94	28	55
51	11	58
20	5	64
19	4	63
51	21	42
91	28	54
92	17	55
35	5	58
28	14	35
48	15	56
60	14	81
52	17	68
63	17	55
59	12	62
78	13	75
73	14	78
