# Supplementary material for: Ground air pollutants explanation based on multiple visibility graph of complex network by temporal community division
Source: PLoS One. 2024 Mar 7;19(3):e0291460. doi: 10.1371/journal.pone.0291460 (PMC10919876; doi:10.1371/journal.pone.0291460)
Supplement: S1 Data — (ZIP) [file pone.0291460.s001.zip › data/2016-07.xlsx]

## Sheet: Sheet1
PM2.5	So2	O3
49	7	61
37	8	85
54	11	80
61	7	70
59	9	97
55	13	109
65	8	104
43	5	68
59	5	78
77	6	87
90	8	100
72	7	56
36	10	98
49	18	90
37	6	71
46	12	99
46	8	102
36	9	77
68	5	76
20	2	52
42	3	46
62	4	75
74	5	58
57	5	55
64	4	36
27	4	72
49	5	76
61	5	118
72	4	94
76	3	69
34	3	77
