# Supplementary material for: Ground air pollutants explanation based on multiple visibility graph of complex network by temporal community division
Source: PLoS One. 2024 Mar 7;19(3):e0291460. doi: 10.1371/journal.pone.0291460 (PMC10919876; doi:10.1371/journal.pone.0291460)
Supplement: S1 Data — (ZIP) [file pone.0291460.s001.zip › data/2016-10.xlsx]

## Sheet: Sheet1
PM2.5	So2	O3
111	35	79
103	20	56
108	19	62
29	7	53
37	13	32
27	8	46
33	8	23
21	5	39
37	21	18
77	30	30
66	16	24
41	15	34
178	29	30
46	13	54
94	27	26
59	9	35
80	14	34
98	21	41
163	16	58
49	9	46
43	22	15
31	12	24
32	19	24
86	32	14
117	33	10
57	12	17
42	15	9
18	5	33
32	15	21
64	21	24
13	5	43
